# Supplementary material for: Jacareubin Derivatives Increase Their Anti-Allergic Activity
Source: Molecules. 2026 May 15;31(10):1666. doi: 10.3390/molecules31101666 (PMC13209822; doi:10.3390/molecules31101666)
Supplement: Supplementary file 1 [file molecules-31-01666-s001.zip]

Archive with 1 entries (1 files):
- molecules-4265077-supplementary.pdf
